# Supplementary material for: archiDART v3.0: A new data analysis pipeline allowing the topological analysis of plant root systems
Source: F1000Res. 2018 Jan 8;7:22. [Version 1] doi: 10.12688/f1000research.13541.1 (PMC5871803; doi:10.12688/f1000research.13541.1)
Supplement: Supplementary file 2 [file f1000research-7-14706-s0001.tgz]

Archive with 1 entries (1 files):
- 3c188252-0165-49d8-91e8-509d03539aeb.docx
